# Supplementary material for: Assessing food system vulnerabilities: a fault tree modeling approach
Source: BMC Public Health. 2018 Jul 3;18:817. doi: 10.1186/s12889-018-5563-x (PMC6029429; doi:10.1186/s12889-018-5563-x)
Supplement: Supplementary file 3 — Subtree 3: Food Purveyor is not Accessiblea a. Fault tree displaying basic and intermediate events that could result in the intermediate failure "food purveyor is not accessible" and further basic and intermediate events that could result in the intermediate failure "Public transit is unavailable". (ZIP 912 kb) [file 12889_2018_5563_MOESM3_ESM.zip]

Archive with 2 entries (2 files):
- Appendix3.1R1.png
- Appendix3.2R1.png
