# Supplementary material for: Assessing food system vulnerabilities: a fault tree modeling approach
Source: BMC Public Health. 2018 Jul 3;18:817. doi: 10.1186/s12889-018-5563-x (PMC6029429; doi:10.1186/s12889-018-5563-x)
Supplement: Supplementary file 8 — Subtree 8: Distribution is Disrupteda a. Fault tree displaying basic and intermediate events that could result in the intermediate failure "Distribution is disrupted" and further basic and intermediate events that could result in the intermediate failure "Distribution centers are disrupted". (ZIP 891 kb) [file 12889_2018_5563_MOESM8_ESM.zip]

Archive with 2 entries (2 files):
- Appendix8.1R1.png
- Appendix8.2R1.png
